# Supplementary material for: Return rates for the use of ovarian tissue cryopreserved prior to gonadotoxic treatment as fertility preservation: a systematic review
Source: Hum Reprod Open. 2025 Oct 28;2025(4):hoaf068. doi: 10.1093/hropen/hoaf068 (PMC12638063; doi:10.1093/hropen/hoaf068)
Supplement: hoaf068_Supplementary_Data [file hoaf068_supplementary_data.zip]

Archive with 4 entries (4 files):
- Supplementary Table S2_risk of bias assessment.docx
- Supplementary Table S3_GRADE.docx
- Supplementory Table S1_litterature search.docx
- Supplementary_Table_S2_risk_of_bias_assessment.docx
